# Supplementary material for: Method to determine the tracking angles of heliostats
Source: MethodsX. 2021 Jan 23;8:101244. doi: 10.1016/j.mex.2021.101244 (PMC8374198; doi:10.1016/j.mex.2021.101244)
Supplement: Supplementary file 2 [file mmc2.zip]

Archive with 1 entries (1 files):
- heliostat.blend
